# Supplementary material for: Winter Dietary Analysis Reveals the Foraging Differences of Wild Boar (Sus scrofa) in Different Regions of a Karst Mountainous Area
Source: Animals (Basel). 2023 Feb 17;13(4):727. doi: 10.3390/ani13040727 (PMC9952271; doi:10.3390/ani13040727)
Supplement: Supplementary file 1 [file animals-13-00727-s001.zip]

Archive with 1 entries (1 files):
- animals-2192693-supplementary.pdf
